# Supplementary material for: Perturbation of the T cell receptor repertoire occurs with increasing age in dogs
Source: Dev Comp Immunol. 2018 Feb;79:150–7. doi: 10.1016/j.dci.2017.10.020 (PMC5711257; doi:10.1016/j.dci.2017.10.020)
Supplement: Data profile [file mmc1.xml]

<?xml version="1.0" encoding="UTF-8" standalone="no"?><data:data><datasets><author>aholder@rvc.ac.uk</author><type>0</type><dataset><value>1</value><reason>Data will be made available on request</reason><comments/></dataset></datasets></data:data>
